# Supplementary material for: Nuclear translocation of SIRT4 mediates deacetylation of U2AF2 to modulate renal fibrosis through alternative splicing-mediated upregulation of CCN2
Source: eLife. 2024 Nov 4;13:RP98524. doi: 10.7554/eLife.98524 (PMC11534337; doi:10.7554/eLife.98524)
Supplement: Figure 1—source data 2. [file elife-98524-fig1-data2.zip]

Archive with 21 entries (14 files):
- Fig 1-data2-v1/
- Fig 1-data2-v1/1A/
- Fig 1-data2-v1/1A/bottom/
- Fig 1-data2-v1/1A/bottom/COL1A1 bottom.tif
- Fig 1-data2-v1/1A/bottom/FN1 bottom.tif
- Fig 1-data2-v1/1A/bottom/SIRT4 bottom.tif
- Fig 1-data2-v1/1A/bottom/Tubulin bottom.tif
- Fig 1-data2-v1/1A/upper/
- Fig 1-data2-v1/1A/upper/COL1A1 upper.tif
- Fig 1-data2-v1/1A/upper/FN1 upper.tif
- Fig 1-data2-v1/1A/upper/SIRT4 upper.tif
- Fig 1-data2-v1/1A/upper/Tubulin upper.tif
- Fig 1-data2-v1/1B/
- Fig 1-data2-v1/1B/bottom/
- Fig 1-data2-v1/1B/bottom/PCNA.tif
- Fig 1-data2-v1/1B/bottom/SIRT4.tif
- Fig 1-data2-v1/1B/bottom/Tubulin.tif
- Fig 1-data2-v1/1B/upper/
- Fig 1-data2-v1/1B/upper/PCNA.tif
- Fig 1-data2-v1/1B/upper/SIRT4.tif
- Fig 1-data2-v1/1B/upper/Tubulin.tif
