# Supplementary material for: Nuclear translocation of SIRT4 mediates deacetylation of U2AF2 to modulate renal fibrosis through alternative splicing-mediated upregulation of CCN2
Source: eLife. 2024 Nov 4;13:RP98524. doi: 10.7554/eLife.98524 (PMC11534337; doi:10.7554/eLife.98524)
Supplement: Figure 2—source data 2. [file elife-98524-fig2-data2.zip]

Archive with 28 entries (24 files):
- Fig 2-data2-v1/
- Fig 2-data2-v1/2B/
- Fig 2-data2-v1/2B/CCN2.tif
- Fig 2-data2-v1/2B/COL1A1.tif
- Fig 2-data2-v1/2B/COL3A1.tif
- Fig 2-data2-v1/2B/E-cadherin.tif
- Fig 2-data2-v1/2B/FN1.tif
- Fig 2-data2-v1/2B/SIRT4.tif
- Fig 2-data2-v1/2B/Tubulin.tif
- Fig 2-data2-v1/2B/α-SMA.tif
- Fig 2-data2-v1/2F/
- Fig 2-data2-v1/2F/CCN2.tif
- Fig 2-data2-v1/2F/COL1A1.tif
- Fig 2-data2-v1/2F/COL3A1.tif
- Fig 2-data2-v1/2F/E-cadherin.tif
- Fig 2-data2-v1/2F/FN1.tif
- Fig 2-data2-v1/2F/SIRT4.tif
- Fig 2-data2-v1/2F/Tubulin.tif
- Fig 2-data2-v1/2F/α-SMA.tif
- Fig 2-data2-v1/2J/
- Fig 2-data2-v1/2J/CCN2.tif
- Fig 2-data2-v1/2J/COL1A1.tif
- Fig 2-data2-v1/2J/COL3A1.tif
- Fig 2-data2-v1/2J/FN1.tif
- Fig 2-data2-v1/2J/SIRT4.tif
- Fig 2-data2-v1/2J/Tubulin bottom.tif
- Fig 2-data2-v1/2J/Tubulin upper.tif
- Fig 2-data2-v1/2J/α-SMA.tif
