# Supplementary material for: Nuclear translocation of SIRT4 mediates deacetylation of U2AF2 to modulate renal fibrosis through alternative splicing-mediated upregulation of CCN2
Source: eLife. 2024 Nov 4;13:RP98524. doi: 10.7554/eLife.98524 (PMC11534337; doi:10.7554/eLife.98524)
Supplement: Figure 2—figure supplement 1—source data 2. [file elife-98524-fig2-figsupp1-data2.zip]

Archive with 24 entries (18 files):
- Fig 2-fig S1-data2-v1/
- Fig 2-fig S1-data2-v1/S1A/
- Fig 2-fig S1-data2-v1/S1A/CCN2.tif
- Fig 2-fig S1-data2-v1/S1A/COL1A1.tif
- Fig 2-fig S1-data2-v1/S1A/COL3A1.tif
- Fig 2-fig S1-data2-v1/S1A/E-cadherin.tif
- Fig 2-fig S1-data2-v1/S1A/FN1.tif
- Fig 2-fig S1-data2-v1/S1A/SIRT4.tif
- Fig 2-fig S1-data2-v1/S1A/Tubulin.tif
- Fig 2-fig S1-data2-v1/S1A/α-SMA.tif
- Fig 2-fig S1-data2-v1/S1E/
- Fig 2-fig S1-data2-v1/S1E/SIRT4.tiff
- Fig 2-fig S1-data2-v1/S1E/Tubulin.tif
- Fig 2-fig S1-data2-v1/S1F/
- Fig 2-fig S1-data2-v1/S1F/bottom/
- Fig 2-fig S1-data2-v1/S1F/bottom/CCN2.tiff
- Fig 2-fig S1-data2-v1/S1F/bottom/COL1A1.tiff
- Fig 2-fig S1-data2-v1/S1F/bottom/COL3A1.tiff
- Fig 2-fig S1-data2-v1/S1F/bottom/FN1.tif
- Fig 2-fig S1-data2-v1/S1F/bottom/Tubulin.tiff
- Fig 2-fig S1-data2-v1/S1F/bottom/α-SMA.tiff
- Fig 2-fig S1-data2-v1/S1F/upper/
- Fig 2-fig S1-data2-v1/S1F/upper/SIRT4.tif
- Fig 2-fig S1-data2-v1/S1F/upper/Tubulin.tif
