# Supplementary material for: Nuclear translocation of SIRT4 mediates deacetylation of U2AF2 to modulate renal fibrosis through alternative splicing-mediated upregulation of CCN2
Source: eLife. 2024 Nov 4;13:RP98524. doi: 10.7554/eLife.98524 (PMC11534337; doi:10.7554/eLife.98524)
Supplement: Figure 3—source data 1. [file elife-98524-fig3-data1.zip]

Archive with 28 entries (24 files):
- Fig 3-data1-v1/
- Fig 3-data1-v1/3B/
- Fig 3-data1-v1/3B/CCN2.tif
- Fig 3-data1-v1/3B/COL1A1.tif
- Fig 3-data1-v1/3B/COL3A1.tif
- Fig 3-data1-v1/3B/E-cadherin.tif
- Fig 3-data1-v1/3B/FN1.tif
- Fig 3-data1-v1/3B/SIRT4.tiff
- Fig 3-data1-v1/3B/Tubulin.tif
- Fig 3-data1-v1/3B/α-SMA.tif
- Fig 3-data1-v1/3E/
- Fig 3-data1-v1/3E/CCN2.tif
- Fig 3-data1-v1/3E/COL1A1.tif
- Fig 3-data1-v1/3E/COL3A1.tif
- Fig 3-data1-v1/3E/E-cadherin.tif
- Fig 3-data1-v1/3E/FN1.tif
- Fig 3-data1-v1/3E/SIRT4.tif
- Fig 3-data1-v1/3E/Tubulin.tif
- Fig 3-data1-v1/3E/α-SMA.tif
- Fig 3-data1-v1/3H/
- Fig 3-data1-v1/3H/CCN2.tif
- Fig 3-data1-v1/3H/COL1A1.tif
- Fig 3-data1-v1/3H/COL3A1.tif
- Fig 3-data1-v1/3H/E-cadherin.tif
- Fig 3-data1-v1/3H/FN1.tif
- Fig 3-data1-v1/3H/SRIT4.tif
- Fig 3-data1-v1/3H/Tubulin.tif
- Fig 3-data1-v1/3H/α-SMA.tif
