# Supplementary material for: Nuclear translocation of SIRT4 mediates deacetylation of U2AF2 to modulate renal fibrosis through alternative splicing-mediated upregulation of CCN2
Source: eLife. 2024 Nov 4;13:RP98524. doi: 10.7554/eLife.98524 (PMC11534337; doi:10.7554/eLife.98524)
Supplement: Figure 3—figure supplement 1—source data 2. [file elife-98524-fig3-figsupp1-data2.zip]

Archive with 10 entries (8 files):
- Fig 3-fig S2-data2-v1/
- Fig 3-fig S2-data2-v1/S2A/
- Fig 3-fig S2-data2-v1/S2A/CCN2.tif
- Fig 3-fig S2-data2-v1/S2A/COL1A1.tif
- Fig 3-fig S2-data2-v1/S2A/COL3A1.tif
- Fig 3-fig S2-data2-v1/S2A/E-cadherin.tif
- Fig 3-fig S2-data2-v1/S2A/FN1.tif
- Fig 3-fig S2-data2-v1/S2A/SIRT4.tif
- Fig 3-fig S2-data2-v1/S2A/Tubulin.tif
- Fig 3-fig S2-data2-v1/S2A/α-SMA.tif
