# Supplementary material for: Nuclear translocation of SIRT4 mediates deacetylation of U2AF2 to modulate renal fibrosis through alternative splicing-mediated upregulation of CCN2
Source: eLife. 2024 Nov 4;13:RP98524. doi: 10.7554/eLife.98524 (PMC11534337; doi:10.7554/eLife.98524)
Supplement: Figure 5—source data 2. [file elife-98524-fig5-data2.zip]

Archive with 81 entries (63 files):
- Fig 5-data2-v1/
- Fig 5-data2-v1/5A/
- Fig 5-data2-v1/5A/left/
- Fig 5-data2-v1/5A/left/Ac-k left.tif
- Fig 5-data2-v1/5A/left/Flag bottom left.tif
- Fig 5-data2-v1/5A/left/Flag upper left.tif
- Fig 5-data2-v1/5A/left/SIRT4 left.tif
- Fig 5-data2-v1/5A/left/Tubulin left.tif
- Fig 5-data2-v1/5A/right/
- Fig 5-data2-v1/5A/right/Ac-k right.tif
- Fig 5-data2-v1/5A/right/Flag bottom right.tif
- Fig 5-data2-v1/5A/right/Flag upper right.tif
- Fig 5-data2-v1/5A/right/SRIT4 right.tif
- Fig 5-data2-v1/5A/right/Tubulin right.tif
- Fig 5-data2-v1/5B/
- Fig 5-data2-v1/5B/bottom/
- Fig 5-data2-v1/5B/bottom/Flag bottom.tif
- Fig 5-data2-v1/5B/bottom/HA bottom.tif
- Fig 5-data2-v1/5B/bottom/Tubulin.tif
- Fig 5-data2-v1/5B/upper/
- Fig 5-data2-v1/5B/upper/Flag upper.tif
- Fig 5-data2-v1/5B/upper/HA upper.tif
- Fig 5-data2-v1/5C/
- Fig 5-data2-v1/5C/left/
- Fig 5-data2-v1/5C/left/Ac-k  left.tif
- Fig 5-data2-v1/5C/left/SIRT4 left.tif
- Fig 5-data2-v1/5C/left/Tubulin left.tif
- Fig 5-data2-v1/5C/left/U2AF2 bottom left.tif
- Fig 5-data2-v1/5C/left/U2AF2 upper left.tif
- Fig 5-data2-v1/5C/right/
- Fig 5-data2-v1/5C/right/Ac-k right.tif
- Fig 5-data2-v1/5C/right/SIRT4 right.tif
- Fig 5-data2-v1/5C/right/Tubulin right.tif
- Fig 5-data2-v1/5C/right/U2AF2 bottom right.tif
- Fig 5-data2-v1/5C/right/U2AF2 upper right.tif
- Fig 5-data2-v1/5D/
- Fig 5-data2-v1/5D/left/
- Fig 5-data2-v1/5D/left/Ac-k.tif
- Fig 5-data2-v1/5D/left/Flag bottom left.tif
- Fig 5-data2-v1/5D/left/Flag upper left.tif
- Fig 5-data2-v1/5D/left/SIRT4.tif
- Fig 5-data2-v1/5D/left/Tubulin.tif
- Fig 5-data2-v1/5D/right/
- Fig 5-data2-v1/5D/right/Flag right.tif
- Fig 5-data2-v1/5D/right/SF3B1.tif
- Fig 5-data2-v1/5D/right/SF3B2.tif
- Fig 5-data2-v1/5D/right/SF3B3.tif
- Fig 5-data2-v1/5D/right/U2AF1.tif
- Fig 5-data2-v1/5E/
- Fig 5-data2-v1/5E/left/
- Fig 5-data2-v1/5E/left/Ac-K.tif
- Fig 5-data2-v1/5E/left/Flag bottom left.tif
- Fig 5-data2-v1/5E/left/Flag upper left.tif
- Fig 5-data2-v1/5E/left/HA.tif
- Fig 5-data2-v1/5E/left/Tubulin.tif
- Fig 5-data2-v1/5E/right/
- Fig 5-data2-v1/5E/right/Flag right.tif
- Fig 5-data2-v1/5E/right/SF3B1.tif
- Fig 5-data2-v1/5E/right/SF3B2.tif
- Fig 5-data2-v1/5E/right/SF3B3.tif
- Fig 5-data2-v1/5E/right/U2AF1.tif
- Fig 5-data2-v1/5G/
- Fig 5-data2-v1/5G/Ac-k.tif
- Fig 5-data2-v1/5G/CCN2.tif
- Fig 5-data2-v1/5G/COL1A1.tif
- Fig 5-data2-v1/5G/COL3A1.tif
- Fig 5-data2-v1/5G/FN1.tif
- Fig 5-data2-v1/5G/SIRT4.tif
- Fig 5-data2-v1/5G/Tubulin.tif
- Fig 5-data2-v1/5G/U2AF2 bottom.tif
- Fig 5-data2-v1/5G/U2AF2 upper.tif
- Fig 5-data2-v1/5I/
- Fig 5-data2-v1/5I/Ac-k.tif
- Fig 5-data2-v1/5I/CCN2.tif
- Fig 5-data2-v1/5I/COL1A1.tif
- Fig 5-data2-v1/5I/COL3A1.tif
- Fig 5-data2-v1/5I/FN1.tif
- Fig 5-data2-v1/5I/SIRT4.tif
- Fig 5-data2-v1/5I/Tubulin.tif
- Fig 5-data2-v1/5I/U2AF2 bottom.tif
- Fig 5-data2-v1/5I/U2AF2 upper.tif
