# Supplementary material for: Nuclear translocation of SIRT4 mediates deacetylation of U2AF2 to modulate renal fibrosis through alternative splicing-mediated upregulation of CCN2
Source: eLife. 2024 Nov 4;13:RP98524. doi: 10.7554/eLife.98524 (PMC11534337; doi:10.7554/eLife.98524)
Supplement: Figure 6—source data 1. [file elife-98524-fig6-data1.zip]

Archive with 20 entries (16 files):
- Fig 6-data1-v1/
- Fig 6-data1-v1/6C/
- Fig 6-data1-v1/6C/Ac-k.tif
- Fig 6-data1-v1/6C/CCN2.tif
- Fig 6-data1-v1/6C/Flag bottom.tif
- Fig 6-data1-v1/6C/Flag upper.tif
- Fig 6-data1-v1/6C/SIRT4.tif
- Fig 6-data1-v1/6C/Tubulin.tif
- Fig 6-data1-v1/6D/
- Fig 6-data1-v1/6D/Ac-k.tif
- Fig 6-data1-v1/6D/CCN2.tif
- Fig 6-data1-v1/6D/Flag bottom.tif
- Fig 6-data1-v1/6D/Flag upper.tif
- Fig 6-data1-v1/6D/SIRT4.tif
- Fig 6-data1-v1/6D/Tubulin.tif
- Fig 6-data1-v1/6J/
- Fig 6-data1-v1/6J/4J-1 Input IgG+4J-2 IgG.tif
- Fig 6-data1-v1/6J/4J-1 U2AF2.tif
- Fig 6-data1-v1/6J/4J-2 Input.tif
- Fig 6-data1-v1/6J/4J-2 U2AF2.tif
