# Supplementary material for: Nuclear translocation of SIRT4 mediates deacetylation of U2AF2 to modulate renal fibrosis through alternative splicing-mediated upregulation of CCN2
Source: eLife. 2024 Nov 4;13:RP98524. doi: 10.7554/eLife.98524 (PMC11534337; doi:10.7554/eLife.98524)
Supplement: Figure 7—source data 1. [file elife-98524-fig7-data1.zip]

Archive with 44 entries (30 files):
- Fig 7-data1-v1/
- Fig 7-data1-v1/7A/
- Fig 7-data1-v1/7A/COX IV.tif
- Fig 7-data1-v1/7A/SIRT4.tif
- Fig 7-data1-v1/7A/Tubulin.tif
- Fig 7-data1-v1/7B/
- Fig 7-data1-v1/7B/left/
- Fig 7-data1-v1/7B/left/COX IV.tif
- Fig 7-data1-v1/7B/left/SIRT4 left.tif
- Fig 7-data1-v1/7B/left/Tubulin left.tif
- Fig 7-data1-v1/7B/right/
- Fig 7-data1-v1/7B/right/SIRT4 right.tif
- Fig 7-data1-v1/7B/right/Tubulin right.tif
- Fig 7-data1-v1/7D/
- Fig 7-data1-v1/7D/bottom/
- Fig 7-data1-v1/7D/bottom/COX IV bottom.tif
- Fig 7-data1-v1/7D/bottom/SIRT4 bottom.tif
- Fig 7-data1-v1/7D/middle/
- Fig 7-data1-v1/7D/middle/COX IV middle.tif
- Fig 7-data1-v1/7D/middle/SIRT4 middle.tif
- Fig 7-data1-v1/7D/middle/Tubulin middle.tif
- Fig 7-data1-v1/7D/upper/
- Fig 7-data1-v1/7D/upper/SIRT4 upper.tif
- Fig 7-data1-v1/7D/upper/Tubulin upper.tif
- Fig 7-data1-v1/7E/
- Fig 7-data1-v1/7E/left/
- Fig 7-data1-v1/7E/left/COX IV bottom.tif
- Fig 7-data1-v1/7E/left/COX IV upper.tif
- Fig 7-data1-v1/7E/left/SIRT4 bottom.tif
- Fig 7-data1-v1/7E/left/SIRT4 upper.tif
- Fig 7-data1-v1/7E/left/Tubulin bottom left.tif
- Fig 7-data1-v1/7E/left/Tubulin upper left.tif
- Fig 7-data1-v1/7E/right/
- Fig 7-data1-v1/7E/right/BAK.tif
- Fig 7-data1-v1/7E/right/BAX.tif
- Fig 7-data1-v1/7E/right/Tubulin bottom right.tif
- Fig 7-data1-v1/7E/right/Tubulin upper right.tif
- Fig 7-data1-v1/7F/
- Fig 7-data1-v1/7F/COX IV.tif
- Fig 7-data1-v1/7F/SIRT4.tif
- Fig 7-data1-v1/7F/Tubulin.tif
- Fig 7-data1-v1/7G/
- Fig 7-data1-v1/7G/SIRT4.tif
- Fig 7-data1-v1/7G/Tubulin.tif
