# Supplementary material for: Nuclear translocation of SIRT4 mediates deacetylation of U2AF2 to modulate renal fibrosis through alternative splicing-mediated upregulation of CCN2
Source: eLife. 2024 Nov 4;13:RP98524. doi: 10.7554/eLife.98524 (PMC11534337; doi:10.7554/eLife.98524)
Supplement: Figure 8—source data 2. [file elife-98524-fig8-data2.zip]

Archive with 122 entries (79 files):
- Fig 8-data2-v1/
- Fig 8-data2-v1/8A/
- Fig 8-data2-v1/8A/bottom/
- Fig 8-data2-v1/8A/bottom/COX IV.tif
- Fig 8-data2-v1/8A/bottom/PCNA.tif
- Fig 8-data2-v1/8A/bottom/SIRT4.tif
- Fig 8-data2-v1/8A/upper/
- Fig 8-data2-v1/8A/upper/PCNA.tif
- Fig 8-data2-v1/8A/upper/SIRT4.tif
- Fig 8-data2-v1/8C/
- Fig 8-data2-v1/8C/bottom left/
- Fig 8-data2-v1/8C/bottom left/Flag.tif
- Fig 8-data2-v1/8C/bottom left/Tubulin.tif
- Fig 8-data2-v1/8C/bottom right/
- Fig 8-data2-v1/8C/bottom right/Flag.tif
- Fig 8-data2-v1/8C/bottom right/HA.tif
- Fig 8-data2-v1/8C/bottom right/SIRT4.tif
- Fig 8-data2-v1/8C/bottom right/Tubulin.tif
- Fig 8-data2-v1/8C/middle left/
- Fig 8-data2-v1/8C/middle left/SIRT4.tif
- Fig 8-data2-v1/8C/middle left/Tubulin.tif
- Fig 8-data2-v1/8C/upper left/
- Fig 8-data2-v1/8C/upper left/PCNA.tif
- Fig 8-data2-v1/8C/upper left/SIRT4.tif
- Fig 8-data2-v1/8C/upper right/
- Fig 8-data2-v1/8C/upper right/PCNA.tif
- Fig 8-data2-v1/8C/upper right/SIRT4.tif
- Fig 8-data2-v1/8D/
- Fig 8-data2-v1/8D/bottom/
- Fig 8-data2-v1/8D/bottom/ERK1 2.tif
- Fig 8-data2-v1/8D/bottom/pERK1 2.tif
- Fig 8-data2-v1/8D/bottom/SIRT4.tif
- Fig 8-data2-v1/8D/bottom/Tubulin.tif
- Fig 8-data2-v1/8D/upper/
- Fig 8-data2-v1/8D/upper/ERK1 2 .tif
- Fig 8-data2-v1/8D/upper/SIRT4.tif
- Fig 8-data2-v1/8E/
- Fig 8-data2-v1/8E/bottom/
- Fig 8-data2-v1/8E/bottom/Flag.tif
- Fig 8-data2-v1/8E/bottom/SIRT4.tif
- Fig 8-data2-v1/8E/bottom/Tubulin.tif
- Fig 8-data2-v1/8E/upper/
- Fig 8-data2-v1/8E/upper/Flag.tif
- Fig 8-data2-v1/8E/upper/SIRT4.tif
- Fig 8-data2-v1/8G/
- Fig 8-data2-v1/8G/bottom/
- Fig 8-data2-v1/8G/bottom/ERK1 2.tif
- Fig 8-data2-v1/8G/bottom/Flag.tif
- Fig 8-data2-v1/8G/bottom/Tubulin.tif
- Fig 8-data2-v1/8G/upper/
- Fig 8-data2-v1/8G/upper/ERK1 2.tif
- Fig 8-data2-v1/8G/upper/Flag.tif
- Fig 8-data2-v1/8H/
- Fig 8-data2-v1/8H/bottom/
- Fig 8-data2-v1/8H/bottom/ERK1 2.tif
- Fig 8-data2-v1/8H/bottom/Flag.tif
- Fig 8-data2-v1/8H/bottom/pERK1 2.tif
- Fig 8-data2-v1/8H/bottom/Tubulin.tif
- Fig 8-data2-v1/8H/upper/
- Fig 8-data2-v1/8H/upper/Flag.tif
- Fig 8-data2-v1/8H/upper/Phos.tif
- Fig 8-data2-v1/8I/
- Fig 8-data2-v1/8I/bottom/
- Fig 8-data2-v1/8I/bottom/Flag.tif
- Fig 8-data2-v1/8I/bottom/Tubulin.tif
- Fig 8-data2-v1/8I/middle/
- Fig 8-data2-v1/8I/middle/Flag.tif
- Fig 8-data2-v1/8I/middle/PCNA.tif
- Fig 8-data2-v1/8I/upper/
- Fig 8-data2-v1/8I/upper/Flag.tif
- Fig 8-data2-v1/8I/upper/Phos.tif
- Fig 8-data2-v1/8J/
- Fig 8-data2-v1/8J/bottom/
- Fig 8-data2-v1/8J/bottom/Flag.tif
- Fig 8-data2-v1/8J/bottom/HA.tif
- Fig 8-data2-v1/8J/bottom/Tubulin.tif
- Fig 8-data2-v1/8J/middle/
- Fig 8-data2-v1/8J/middle/PCNA.tif
- Fig 8-data2-v1/8J/middle/SIRT4.tif
- Fig 8-data2-v1/8J/upper/
- Fig 8-data2-v1/8J/upper/Phos.tif
- Fig 8-data2-v1/8J/upper/SIRT4.tif
- Fig 8-data2-v1/8K/
- Fig 8-data2-v1/8K/bottom/
- Fig 8-data2-v1/8K/bottom/Flag.tif
- Fig 8-data2-v1/8K/bottom/Tubulin.tif
- Fig 8-data2-v1/8K/middle/
- Fig 8-data2-v1/8K/middle/Flag.tif
- Fig 8-data2-v1/8K/middle/Phos.tif
- Fig 8-data2-v1/8K/upper/
- Fig 8-data2-v1/8K/upper/Flag.tif
- Fig 8-data2-v1/8K/upper/PCNA.tif
- Fig 8-data2-v1/8M/
- Fig 8-data2-v1/8M/bottom/
- Fig 8-data2-v1/8M/bottom/Flag.tif
- Fig 8-data2-v1/8M/bottom/SIRT4.tif
- Fig 8-data2-v1/8M/bottom/Tubulin.tif
- Fig 8-data2-v1/8M/upper/
- Fig 8-data2-v1/8M/upper/Flag.tif
- Fig 8-data2-v1/8M/upper/SIRT4.tif
- Fig 8-data2-v1/8N/
- Fig 8-data2-v1/8N/bottom/
- Fig 8-data2-v1/8N/bottom/Importin α1.tif
- Fig 8-data2-v1/8N/bottom/Tubulin.tif
- Fig 8-data2-v1/8N/middle/
- Fig 8-data2-v1/8N/middle/Phos.tif
- Fig 8-data2-v1/8N/middle/SIRT4.tif
- Fig 8-data2-v1/8N/upper/
- Fig 8-data2-v1/8N/upper/PCNA.tif
- Fig 8-data2-v1/8N/upper/SIRT4.tif
- Fig 8-data2-v1/8O/
- Fig 8-data2-v1/8O/CCN2.tif
- Fig 8-data2-v1/8O/COL3A1.tif
- Fig 8-data2-v1/8O/E-cadherin.tif
- Fig 8-data2-v1/8O/FN1.tif
- Fig 8-data2-v1/8O/SIRT4.tif
- Fig 8-data2-v1/8O/Tubulin.tif
- Fig 8-data2-v1/8O/α-SMA.tif
- Fig 8-data2-v1/8R/
- Fig 8-data2-v1/8R/PCNA.tif
- Fig 8-data2-v1/8R/SIRT4.tif
- Fig 8-data2-v1/8R/Tubulin.tif
