# Supplementary material for: Nuclear translocation of SIRT4 mediates deacetylation of U2AF2 to modulate renal fibrosis through alternative splicing-mediated upregulation of CCN2
Source: eLife. 2024 Nov 4;13:RP98524. doi: 10.7554/eLife.98524 (PMC11534337; doi:10.7554/eLife.98524)
Supplement: Figure 8—figure supplement 2—source data 1. [file elife-98524-fig8-figsupp2-data1.zip]

Archive with 13 entries (10 files):
- Fig 8-fig S4-data1-v1/
- Fig 8-fig S4-data1-v1/S4A/
- Fig 8-fig S4-data1-v1/S4A/CCN2.tif
- Fig 8-fig S4-data1-v1/S4A/COL1A1.tif
- Fig 8-fig S4-data1-v1/S4A/COL3A1.tif
- Fig 8-fig S4-data1-v1/S4A/E-cadherin.tif
- Fig 8-fig S4-data1-v1/S4A/FN1.tif
- Fig 8-fig S4-data1-v1/S4A/Tubulin.tif
- Fig 8-fig S4-data1-v1/S4A/α-SMA.tif
- Fig 8-fig S4-data1-v1/S4D/
- Fig 8-fig S4-data1-v1/S4D/COX IV.tif
- Fig 8-fig S4-data1-v1/S4D/PCNA.tif
- Fig 8-fig S4-data1-v1/S4D/SIRT4.tif
