# Supplementary material for: Nuclear translocation of SIRT4 mediates deacetylation of U2AF2 to modulate renal fibrosis through alternative splicing-mediated upregulation of CCN2
Source: eLife. 2024 Nov 4;13:RP98524. doi: 10.7554/eLife.98524 (PMC11534337; doi:10.7554/eLife.98524)
Supplement: Figure 8—figure supplement 3—source data 2. [file elife-98524-fig8-figsupp3-data2.zip]

Archive with 12 entries (8 files):
- Fig 8-fig S5-data2-v1/
- Fig 8-fig S5-data2-v1/S5A/
- Fig 8-fig S5-data2-v1/S5A/bottom/
- Fig 8-fig S5-data2-v1/S5A/bottom/PCNA.tif
- Fig 8-fig S5-data2-v1/S5A/bottom/β-catenin.tif
- Fig 8-fig S5-data2-v1/S5A/upper/
- Fig 8-fig S5-data2-v1/S5A/upper/CCN2.tif
- Fig 8-fig S5-data2-v1/S5A/upper/COL3A1.tif
- Fig 8-fig S5-data2-v1/S5A/upper/FN1.tif
- Fig 8-fig S5-data2-v1/S5A/upper/SIRT4.tif
- Fig 8-fig S5-data2-v1/S5A/upper/Tubulin.tif
- Fig 8-fig S5-data2-v1/S5A/upper/α-SMA.tiff
